# Supplementary material for: Immobilization of Polyethyleneimine (PEI) on Flat Surfaces and Nanoparticles Affects Its Ability to Disrupt Bacterial Membranes
Source: Microorganisms. 2021 Oct 19;9(10):2176. doi: 10.3390/microorganisms9102176 (PMC8540495; doi:10.3390/microorganisms9102176)
Supplement: Supplementary file 1 [file microorganisms-09-02176-s001.zip]

Archive with 1 entries (1 files):
- microorganisms-1403416-supplementary.pdf
